# Supplementary material for: Manipulating the oxygen reduction reaction pathway on Pt-coordinated motifs
Source: Nat Commun. 2022 Feb 3;13:685. doi: 10.1038/s41467-022-28346-0 (PMC8813992; doi:10.1038/s41467-022-28346-0)
Supplement: Supplementary file 3 — Source Data [file 41467_2022_28346_MOESM3_ESM.xlsx]

## Sheet: Fig 4d
	Time	E vs RHE		Time	H2O2 selectivity-1	H2O2 selectivity-2	H2O2 selectivity-average	error
	min	V		min	%	%	%	%
		CP-10mA cm-2		30	73.7808	70.6166	72.1987	1.58212
	0.0133333	0.0755		60	74.6355	74.4645	74.55	0.0854968
	0.0266667	0.0669		90	72.0137	71.4371	71.7254	0.288308
	0.04	0.0621		120	69.3233	68.5574	68.9404	0.382969
	0.0533333	0.0592		150	72.1793	68.4598	70.3195	1.85974
	0.0666667	0.0562		180	72.077	62.3819	67.2295	4.84757
	0.08	0.0552		210	69.4644	54.3241	61.8942	7.57015
	0.0933333	0.0527		240	75.6493	59.5124	67.5808	8.06845
	0.106667	0.0515		270	71.0917	61.4286	66.2601	4.83156
	0.12	0.0489		300	75.8025	64.6792	70.2409	5.5617
	0.133333	0.0382		330	73.7791	71.8858	72.8324	0.946666
	0.146667	0.0401		360	75.0594	68.6719	71.8656	3.19374
	0.16	0.0422		390	76.3139	65.3839	70.8489	5.46502
	0.173333	0.0444		420	75.8668	72.0768	73.9718	1.89502
	0.186667	0.0426		450	75.0439	73.7977	74.4208	0.623094
	0.2	0.0442		480	69.9542	64.1424	67.0483	2.90591
	0.213333	0.0411
	0.226667	0.0218
	0.24	0.0105
	0.253333	0.0008
	0.266667	0.0035
	0.28	0.0013
	0.293333	0.0024
	0.306667	0.0552
	0.32	0.0498
	0.333333	0.0482
	0.346667	0.0448
	0.36	0.0435
	0.373333	0.0385
	0.386667	0.0323
	0.4	0.0285
	0.413333	0.0284
	0.426667	0.0286
	0.44	0.0291
	0.453333	0.0293
	0.466667	0.0303
	0.48	0.0303
	0.493333	0.0298
	0.506667	0.0337
	0.52	0.0385
	0.533333	0.0386
	0.546667	0.0291
	0.56	0.03
	0.573333	0.029
	0.586667	0.0316
	0.6	0.0302
	0.613333	0.0366
	0.626667	0.0346
	0.64	0.0339
	0.653333	0.0334
	0.666667	0.0323
	0.68	0.0314
	0.693333	0.0316
	0.706667	0.0327
	0.72	0.0284
	0.733333	0.0305
	0.746667	0.0351
	0.76	0.0345
	0.773333	0.0319
	0.786667	0.0323
	0.8	0.0341
	0.813333	0.0337
	0.826667	0.03
	0.84	0.0324
	0.853333	0.0315
	0.866667	0.0337
	0.88	0.0328
	0.893333	0.0243
	0.906667	0.0285
	0.92	0.0276
	0.933333	0.0293
	0.946667	0.0351
	0.96	0.0354
	0.973333	0.0342
	0.986667	0.0356
	1	0.0333
	1.01333	0.0344
	1.02667	0.0334
	1.04	0.0353
	1.05333	0.0346
	1.06667	0.0332
	1.08	0.0352
	1.09333	0.0349
	1.10667	0.0347
	1.12	0.0328
	1.13333	0.029
	1.14667	0.0315
	1.16	0.0302
	1.17333	0.0324
	1.18667	0.03
	1.2	0.0307
	1.21333	0.0299
	1.22667	0.0293
	1.24	0.0291
	1.25333	0.0313
	1.26667	0.0294
	1.28	0.0291
	1.29333	0.0323
	1.30667	0.0299
	1.32	0.0309
	1.33333	0.0302
	1.34667	0.031
	1.36	0.033
	1.37333	0.0278
	1.38667	0.0333
	1.4	0.0329
	1.41333	0.033
	1.42667	0.0292
	1.44	0.0339
	1.45333	0.0335
	1.46667	0.0308
	1.48	0.0323
	1.49333	0.0309
	1.50667	0.0314
	1.52	0.0286
	1.53333	0.0317
	1.54667	0.0329
	1.56	0.0317
	1.57333	0.0324
	1.58667	0.0294
	1.6	0.0291
	1.61333	0.029
	1.62667	0.0328
	1.64	0.0307
	1.65333	0.0295
	1.66667	0.0325
	1.68	0.0284
	1.69333	0.0285
	1.70667	0.0298
	1.72	0.0327
	1.73333	0.031
	1.74667	0.0338
	1.76	0.0328
	1.77333	0.0325
	1.78667	0.0346
	1.8	0.0326
	1.81333	0.0306
	1.82667	0.0341
	1.84	0.034
	1.85333	0.0336
	1.86667	0.032
	1.88	0.0316
	1.89333	0.033
	1.90667	0.0315
	1.92	0.0312
	1.93333	0.0322
	1.94667	0.0319
	1.96	0.0315
	1.97333	0.0303
	1.98667	0.0312
	2	0.031
	2.01333	0.014
	2.02667	0.0127
	2.04	0.0074
	2.05333	0.0067
	2.06667	0.0067
	2.08	0.0054
	2.09333	0.0003
	2.10667	0.0012
	2.12	-0.0008
	2.13333	0.0439
	2.14667	0.0403
	2.16	0.0395
	2.17333	0.0369
	2.18667	0.0396
	2.2	0.0368
	2.21333	0.0358
	2.22667	0.026
	2.24	0.0275
	2.25333	0.0069
	2.26667	0.001
	2.28	0.0003
	2.29333	-0.0004
	2.30667	0.0171
	2.32	0.0392
	2.33333	0.0398
	2.34667	0.0369
	2.36	0.037
	2.37333	0.0369
	2.38667	0.0391
	2.4	0.0396
	2.41333	0.0365
	2.42667	0.034
	2.44	0.0354
	2.45333	0.0362
	2.46667	0.0339
	2.48	0.0355
	2.49333	0.0371
	2.50667	0.0347
	2.52	0.0339
	2.53333	0.0369
	2.54667	0.0333
	2.56	0.0347
	2.57333	0.0375
	2.58667	0.0368
	2.6	0.0367
	2.61333	0.0348
	2.62667	0.0355
	2.64	0.0368
	2.65333	0.0357
	2.66667	0.0343
	2.68	0.0345
	2.69333	0.0338
	2.70667	0.0336
	2.72	0.0341
	2.73333	0.0332
	2.74667	0.0357
	2.76	0.0361
	2.77333	0.0343
	2.78667	0.0317
	2.8	0.0326
	2.81333	0.0325
	2.82667	0.0326
	2.84	0.0335
	2.85333	0.0325
	2.86667	0.0318
	2.88	0.0285
	2.89333	0.0339
	2.90667	0.0325
	2.92	0.0322
	2.93333	0.0319
	2.94667	0.0335
	2.96	0.035
	2.97333	0.0319
	2.98667	0.0306
	3	0.0336
	3.01333	0.0325
	3.02667	0.0326
	3.04	0.0327
	3.05333	0.0322
	3.06667	0.0311
	3.08	0.0333
	3.09333	0.034
	3.10667	0.0336
	3.12	0.0318
	3.13333	0.0349
	3.14667	0.0349
	3.16	0.0321
	3.17333	0.0264
	3.18667	0.0281
	3.2	0.0275
	3.21333	0.0307
	3.22667	0.0357
	3.24	0.0327
	3.25333	0.0305
	3.26667	0.0339
	3.28	0.0308
	3.29333	0.0312
	3.30667	0.0338
	3.32	0.0303
	3.33333	0.0295
	3.34667	0.0333
	3.36	0.0325
	3.37333	0.0293
	3.38667	0.0305
	3.4	0.0327
	3.41333	0.0335
	3.42667	0.034
	3.44	0.0325
	3.45333	0.0343
	3.46667	0.0349
	3.48	0.0327
	3.49333	0.0333
	3.50667	0.0322
	3.52	0.0322
	3.53333	0.0304
	3.54667	0.0299
	3.56	0.0335
	3.57333	0.0342
	3.58667	0.0313
	3.6	0.0314
	3.61333	0.0317
	3.62667	0.0331
	3.64	0.0309
	3.65333	0.034
	3.66667	0.0326
	3.68	0.034
	3.69333	0.0337
	3.70667	0.0344
	3.72	0.0325
	3.73333	0.0353
	3.74667	0.0343
	3.76	0.0344
	3.77333	0.0326
	3.78667	0.0337
	3.8	0.0295
	3.81333	0.032
	3.82667	0.0318
	3.84	0.0309
	3.85333	0.0313
	3.86667	0.0336
	3.88	0.0334
	3.89333	0.0318
	3.90667	0.0318
	3.92	0.0328
	3.93333	0.0348
	3.94667	0.0333
	3.96	0.0347
	3.97333	0.0331
	3.98667	0.0315
	4	0.033
	4.01333	0.0322
	4.02667	0.033
	4.04	0.0312
	4.05333	0.0333
	4.06667	0.0325
	4.08	0.0313
	4.09333	0.0322
	4.10667	0.0335
	4.12	0.031
	4.13333	0.0307
	4.14667	0.0311
	4.16	0.0326
	4.17333	0.0297
	4.18667	0.0328
	4.2	0.0342
	4.21333	0.0325
	4.22667	0.0321
	4.24	0.0329
	4.25333	0.0341
	4.26667	0.033
	4.28	0.0308
	4.29333	0.0297
	4.30667	0.0325
	4.32	0.0332
	4.33333	0.032
	4.34667	0.0301
	4.36	0.0299
	4.37333	0.0322
	4.38667	0.0313
	4.4	0.0302
	4.41333	0.0309
	4.42667	0.033
	4.44	0.0352
	4.45333	0.0323
	4.46667	0.0319
	4.48	0.0348
	4.49333	0.0321
	4.50667	0.0344
	4.52	0.0269
	4.53333	0.0277
	4.54667	0.026
	4.56	0.0281
	4.57333	0.0289
	4.58667	0.0324
	4.6	0.0297
	4.61333	0.031
	4.62667	0.0309
	4.64	0.0329
	4.65333	0.0326
	4.66667	0.0336
	4.68	0.0356
	4.69333	0.0343
	4.70667	0.0351
	4.72	0.0319
	4.73333	0.035
	4.74667	0.0342
	4.76	0.0341
	4.77333	0.0342
	4.78667	0.0333
	4.8	0.0334
	4.81333	0.0322
	4.82667	0.0329
	4.84	0.0333
	4.85333	0.0323
	4.86667	0.0345
	4.88	0.0335
	4.89333	0.0326
	4.90667	0.0346
	4.92	0.0331
	4.93333	0.0341
	4.94667	0.033
	4.96	0.0331
	4.97333	0.0326
	4.98667	0.0335
	5	0.0285
	5.01333	0.0323
	5.02667	0.0341
	5.04	0.0343
	5.05333	0.0318
	5.06667	0.0286
	5.08	0.0326
	5.09333	0.0327
	5.10667	0.03
	5.12	0.0338
	5.13333	0.0335
	5.14667	0.035
	5.16	0.0353
	5.17333	0.0323
	5.18667	0.0316
	5.2	0.035
	5.21333	0.0309
	5.22667	0.0338
	5.24	0.0332
	5.25333	0.0304
	5.26667	0.0317
	5.28	0.0343
	5.29333	0.0312
	5.30667	0.0301
	5.32	0.0323
	5.33333	0.032
	5.34667	0.0346
	5.36	0.0342
	5.37333	0.0334
	5.38667	0.0316
	5.4	0.0329
	5.41333	0.0343
	5.42667	0.0331
	5.44	0.0314
	5.45333	0.0327
	5.46667	0.0323
	5.48	0.0308
	5.49333	0.0328
	5.50667	0.0278
	5.52	0.0291
	5.53333	0.0321
	5.54667	0.034
	5.56	0.0347
	5.57333	0.0354
	5.58667	0.0346
	5.6	0.0342
	5.61333	0.0332
	5.62667	0.0315
	5.64	0.0337
	5.65333	0.0317
	5.66667	0.0333
	5.68	0.0321
	5.69333	0.0334
	5.70667	0.0333
	5.72	0.0338
	5.73333	0.0312
	5.74667	0.0336
	5.76	0.0339
	5.77333	0.0338
	5.78667	0.0339
	5.8	0.0347
	5.81333	0.0331
	5.82667	0.0329
	5.84	0.0332
	5.85333	0.0339
	5.86667	0.0331
	5.88	0.0316
	5.89333	0.0285
	5.90667	0.0335
	5.92	0.0339
	5.93333	0.0318
	5.94667	0.0312
	5.96	0.0359
	5.97333	0.0363
	5.98667	0.033
	6	0.0317
	6.01333	0.035
	6.02667	0.0334
	6.04	0.0333
	6.05333	0.0322
	6.06667	0.0325
	6.08	0.0308
	6.09333	0.032
	6.10667	0.0345
	6.12	0.0332
	6.13333	0.0345
	6.14667	0.0359
	6.16	0.0335
	6.17333	0.0337
	6.18667	0.0342
	6.2	0.0329
	6.21333	0.0332
	6.22667	0.0327
	6.24	0.0335
	6.25333	0.0339
	6.26667	0.0348
	6.28	0.0331
	6.29333	0.0355
	6.30667	0.0353
	6.32	0.0335
	6.33333	0.0348
	6.34667	0.0344
	6.36	0.0321
	6.37333	0.0329
	6.38667	0.0344
	6.4	0.0353
	6.41333	0.0347
	6.42667	0.0354
	6.44	0.035
	6.45333	0.0336
	6.46667	0.0365
	6.48	0.0291
	6.49333	0.0338
	6.50667	0.0345
	6.52	0.0327
	6.53333	0.0332
	6.54667	0.0331
	6.56	0.0341
	6.57333	0.0334
	6.58667	0.0349
	6.6	0.0351
	6.61333	0.0346
	6.62667	0.0347
	6.64	0.0365
	6.65333	0.0341
	6.66667	0.0353
	6.68	0.0315
	6.69333	0.0338
	6.70667	0.0308
	6.72	0.0347
	6.73333	0.0332
	6.74667	0.0348
	6.76	0.0358
	6.77333	0.0354
	6.78667	0.0344
	6.8	0.0319
	6.81333	0.0337
	6.82667	0.0314
	6.84	0.0326
	6.85333	0.0325
	6.86667	0.0331
	6.88	0.0348
	6.89333	0.0348
	6.90667	0.0335
	6.92	0.0353
	6.93333	0.0348
	6.94667	0.0335
	6.96	0.0326
	6.97333	0.0309
	6.98667	0.0354
	7	0.0346
	7.01333	0.0332
	7.02667	0.0336
	7.04	0.0341
	7.05333	0.036
	7.06667	0.0346
	7.08	0.0325
	7.09333	0.0324
	7.10667	0.0327
	7.12	0.0335
	7.13333	0.0341
	7.14667	0.0338
	7.16	0.0327
	7.17333	0.0346
	7.18667	0.0356
	7.2	0.0352
	7.21333	0.0353
	7.22667	0.0333
	7.24	0.0341
	7.25333	0.033
	7.26667	0.0314
	7.28	0.0357
	7.29333	0.0345
	7.30667	0.036
	7.32	0.0364
	7.33333	0.0362
	7.34667	0.0366
	7.36	0.0357
	7.37333	0.0349
	7.38667	0.0303
	7.4	0.0359
	7.41333	0.0312
	7.42667	0.0343
	7.44	0.0348
	7.45333	0.034
	7.46667	0.0355
	7.48	0.0358
	7.49333	0.0363
	7.50667	0.0353
	7.52	0.0361
	7.53333	0.0359
	7.54667	0.034
	7.56	0.0343
	7.57333	0.0361
	7.58667	0.0313
	7.6	0.0368
	7.61333	0.0349
	7.62667	0.0339
	7.64	0.0363
	7.65333	0.0368
	7.66667	0.0357
	7.68	0.0358
	7.69333	0.0356
	7.70667	0.0332
	7.72	0.0344
	7.73333	0.035
	7.74667	0.0325
	7.76	0.0341
	7.77333	0.0355
	7.78667	0.0353
	7.8	0.0373
	7.81333	0.0371
	7.82667	0.0364
	7.84	0.0374
	7.85333	0.0359
	7.86667	0.0365
	7.88	0.0345
	7.89333	0.0336
	7.90667	0.0331
	7.92	0.0338
	7.93333	0.0358
	7.94667	0.0359
	7.96	0.037
	7.97333	0.0354
	7.98667	0.0363
	8	0.0375
	8.01333	0.0348
	8.02667	0.0365
	8.04	0.0364
	8.05333	0.0351
	8.06667	0.0354
	8.08	0.0334
	8.09333	0.0343
	8.10667	0.0341
	8.12	0.0356
	8.13333	0.036
	8.14667	0.037
	8.16	0.0372
	8.17333	0.0369
	8.18667	0.0356
	8.2	0.0352
	8.21333	0.0345
	8.22667	0.0332
	8.24	0.0312
	8.25333	0.0343
	8.26667	0.0343
	8.28	0.0341
	8.29333	0.0369
	8.30667	0.0355
	8.32	0.0378
	8.33333	0.0351
	8.34667	0.0352
	8.36	0.0373
	8.37333	0.0362
	8.38667	0.0342
	8.4	0.0349
	8.41333	0.0338
	8.42667	0.0354
	8.44	0.0354
	8.45333	0.0341
	8.46667	0.0363
	8.48	0.0374
	8.49333	0.0373
	8.50667	0.0372
	8.52	0.0376
	8.53333	0.0374
	8.54667	0.0375
	8.56	0.0342
	8.57333	0.0326
	8.58667	0.0324
	8.6	0.0337
	8.61333	0.034
	8.62667	0.0347
	8.64	0.0352
	8.65333	0.0371
	8.66667	0.0369
	8.68	0.0368
	8.69333	0.0354
	8.70667	0.038
	8.72	0.038
	8.73333	0.0368
	8.74667	0.034
	8.76	0.0323
	8.77333	0.0347
	8.78667	0.0352
	8.8	0.0345
	8.81333	0.0376
	8.82667	0.0378
	8.84	0.0375
	8.85333	0.0375
	8.86667	0.0355
	8.88	0.0372
	8.89333	0.0363
	8.90667	0.0363
	8.92	0.0364
	8.93333	0.0343
	8.94667	0.0337
	8.96	0.0354
	8.97333	0.0356
	8.98667	0.0382
	9	0.0374
	9.01333	0.0357
	9.02667	0.036
	9.04	0.0371
	9.05333	0.0347
	9.06667	0.0365
	9.08	0.0339
	9.09333	0.0331
	9.10667	0.0365
	9.12	0.0359
	9.13333	0.0368
	9.14667	0.0374
	9.16	0.0379
	9.17333	0.0366
	9.18667	0.0367
	9.2	0.0386
	9.21333	0.0386
	9.22667	0.0357
	9.24	0.034
	9.25333	0.036
	9.26667	0.0336
	9.28	0.036
	9.29333	0.0361
	9.30667	0.0382
	9.32	0.0356
	9.33333	0.0349
	9.34667	0.0372
	9.36	0.0365
	9.37333	0.038
	9.38667	0.0373
	9.4	0.036
	9.41333	0.0365
	9.42667	0.0366
	9.44	0.0326
	9.45333	0.0352
	9.46667	0.0364
	9.48	0.0343
	9.49333	0.0342
	9.50667	0.0377
	9.52	0.0369
	9.53333	0.0374
	9.54667	0.0376
	9.56	0.0367
	9.57333	0.0375
	9.58667	0.0363
	9.6	0.0373
	9.61333	0.0353
	9.62667	0.0358
	9.64	0.036
	9.65333	0.0377
	9.66667	0.0345
	9.68	0.0366
	9.69333	0.0365
	9.70667	0.0375
	9.72	0.0381
	9.73333	0.0379
	9.74667	0.0376
	9.76	0.0377
	9.77333	0.037
	9.78667	0.0363
	9.8	0.0364
	9.81333	0.0379
	9.82667	0.0366
	9.84	0.0357
	9.85333	0.0335
	9.86667	0.0378
	9.88	0.036
	9.89333	0.0376
	9.90667	0.0373
	9.92	0.0384
	9.93333	0.0371
	9.94667	0.0369
	9.96	0.0367
	9.97333	0.0382
	9.98667	0.0347
	10	0.0337
	10.0133	0.0377
	10.0267	0.0372
	10.04	0.0353
	10.0533	0.036
	10.0667	0.0367
	10.08	0.0379
	10.0933	0.0368
	10.1067	0.0387
	10.12	0.0392
	10.1333	0.0375
	10.1467	0.0386
	10.16	0.0385
	10.1733	0.0382
	10.1867	0.0379
	10.2	0.0364
	10.2133	0.0381
	10.2267	0.0368
	10.24	0.0334
	10.2533	0.0381
	10.2667	0.0388
	10.28	0.0363
	10.2933	0.0376
	10.3067	0.0382
	10.32	0.0387
	10.3333	0.0377
	10.3467	0.0368
	10.36	0.0372
	10.3733	0.0364
	10.3867	0.0355
	10.4	0.0358
	10.4133	0.0346
	10.4267	0.0346
	10.44	0.0372
	10.4533	0.0375
	10.4667	0.0374
	10.48	0.0371
	10.4933	0.0365
	10.5067	0.0385
	10.52	0.0338
	10.5333	0.0343
	10.5467	0.0331
	10.56	0.0363
	10.5733	0.0367
	10.5867	0.0349
	10.6	0.0379
	10.6133	0.0369
	10.6267	0.0399
	10.64	0.0361
	10.6533	0.0378
	10.6667	0.04
	10.68	0.0399
	10.6933	0.0368
	10.7067	0.0365
	10.72	0.038
	10.7333	0.0369
	10.7467	0.0357
	10.76	0.0358
	10.7733	0.0381
	10.7867	0.037
	10.8	0.0377
	10.8133	0.0352
	10.8267	0.039
	10.84	0.04
	10.8533	0.0386
	10.8667	0.0375
	10.88	0.0392
	10.8933	0.0368
	10.9067	0.0374
	10.92	0.0382
	10.9333	0.0371
	10.9467	0.0372
	10.96	0.036
	10.9733	0.0391
	10.9867	0.0352
	11	0.0404
	11.0133	0.0392
	11.0267	0.0387
	11.04	0.0385
	11.0533	0.0389
	11.0667	0.0386
	11.08	0.0376
	11.0933	0.0379
	11.1067	0.0362
	11.12	0.0378
	11.1333	0.0361
	11.1467	0.0374
	11.16	0.0385
	11.1733	0.0396
	11.1867	0.0391
	11.2	0.0391
	11.2133	0.0354
	11.2267	0.038
	11.24	0.0376
	11.2533	0.0374
	11.2667	0.0378
	11.28	0.0384
	11.2933	0.0389
	11.3067	0.0391
	11.32	0.0405
	11.3333	0.0403
	11.3467	0.0385
	11.36	0.0403
	11.3733	0.0403
	11.3867	0.0378
	11.4	0.0382
	11.4133	0.0374
	11.4267	0.0355
	11.44	0.0377
	11.4533	0.0381
	11.4667	0.0382
	11.48	0.0398
	11.4933	0.0406
	11.5067	0.0382
	11.52	0.04
	11.5333	0.0393
	11.5467	0.0367
	11.56	0.0384
	11.5733	0.0386
	11.5867	0.0386
	11.6	0.0361
	11.6133	0.0365
	11.6267	0.0361
	11.64	0.0397
	11.6533	0.0404
	11.6667	0.0401
	11.68	0.0382
	11.6933	0.0382
	11.7067	0.0378
	11.72	0.0385
	11.7333	0.037
	11.7467	0.0389
	11.76	0.0373
	11.7733	0.0349
	11.7867	0.0382
	11.8	0.0388
	11.8133	0.0392
	11.8267	0.0401
	11.84	0.0374
	11.8533	0.0379
	11.8667	0.039
	11.88	0.0395
	11.8933	0.037
	11.9067	0.0379
	11.92	0.0389
	11.9333	0.0406
	11.9467	0.0397
	11.96	0.0399
	11.9733	0.0401
	11.9867	0.0389
	12	0.0397
	12.0133	0.0381
	12.0267	0.0389
	12.04	0.0336
	12.0533	0.0385
	12.0667	0.039
	12.08	0.0382
	12.0933	0.0409
	12.1067	0.0409
	12.12	0.041
	12.1333	0.0392
	12.1467	0.0399
	12.16	0.0374
	12.1733	0.0355
	12.1867	0.0401
	12.2	0.0374
	12.2133	0.0396
	12.2267	0.0384
	12.24	0.0408
	12.2533	0.04
	12.2667	0.04
	12.28	0.0382
	12.2933	0.0363
	12.3067	0.0387
	12.32	0.0403
	12.3333	0.0387
	12.3467	0.036
	12.36	0.0369
	12.3733	0.0397
	12.3867	0.0405
	12.4	0.0415
	12.4133	0.0397
	12.4267	0.0399
	12.44	0.0394
	12.4533	0.0378
	12.4667	0.039
	12.48	0.039
	12.4933	0.0403
	12.5067	0.0407
	12.52	0.0414
	12.5333	0.0394
	12.5467	0.0389
	12.56	0.0367
	12.5733	0.0384
	12.5867	0.0394
	12.6	0.0391
	12.6133	0.0406
	12.6267	0.0401
	12.64	0.0375
	12.6533	0.0373
	12.6667	0.0341
	12.68	0.0335
	12.6933	0.0363
	12.7067	0.037
	12.72	0.0396
	12.7333	0.0394
	12.7467	0.0385
	12.76	0.0405
	12.7733	0.0416
	12.7867	0.0422
	12.8	0.0408
	12.8133	0.0398
	12.8267	0.0393
	12.84	0.0401
	12.8533	0.0375
	12.8667	0.0384
	12.88	0.0389
	12.8933	0.0384
	12.9067	0.0398
	12.92	0.0401
	12.9333	0.0415
	12.9467	0.0412
	12.96	0.0402
	12.9733	0.0396
	12.9867	0.0403
	13	0.0389
	13.0133	0.0402
	13.0267	0.0387
	13.04	0.0403
	13.0533	0.0401
	13.0667	0.0389
	13.08	0.0412
	13.0933	0.0419
	13.1067	0.041
	13.12	0.0399
	13.1333	0.0381
	13.1467	0.0406
	13.16	0.041
	13.1733	0.0396
	13.1867	0.0406
	13.2	0.0402
	13.2133	0.0417
	13.2267	0.0419
	13.24	0.0388
	13.2533	0.0374
	13.2667	0.0393
	13.28	0.0382
	13.2933	0.0408
	13.3067	0.0396
	13.32	0.0426
	13.3333	0.0417
	13.3467	0.0398
	13.36	0.039
	13.3733	0.0393
	13.3867	0.0405
	13.4	0.0403
	13.4133	0.0403
	13.4267	0.0384
	13.44	0.0406
	13.4533	0.0412
	13.4667	0.0403
	13.48	0.0407
	13.4933	0.042
	13.5067	0.0395
	13.52	0.038
	13.5333	0.0376
	13.5467	0.0403
	13.56	0.0406
	13.5733	0.0392
	13.5867	0.0413
	13.6	0.0407
	13.6133	0.0416
	13.6267	0.0394
	13.64	0.042
	13.6533	0.0394
	13.6667	0.0381
	13.68	0.0383
	13.6933	0.0407
	13.7067	0.0419
	13.72	0.0422
	13.7333	0.0421
	13.7467	0.042
	13.76	0.042
	13.7733	0.0396
	13.7867	0.0383
	13.8	0.0418
	13.8133	0.0349
	13.8267	0.0373
	13.84	0.0403
	13.8533	0.0393
	13.8667	0.0419
	13.88	0.0427
	13.8933	0.0404
	13.9067	0.0394
	13.92	0.0398
	13.9333	0.0396
	13.9467	0.0396
	13.96	0.0379
	13.9733	0.0368
	13.9867	0.0403
	14	0.0399
	14.0133	0.0411
	14.0267	0.0417
	14.04	0.0378
	14.0533	0.0377
	14.0667	0.0365
	14.08	0.038
	14.0933	0.0411
	14.1067	0.0417
	14.12	0.0408
	14.1333	0.0428
	14.1467	0.0419
	14.16	0.0422
	14.1733	0.0405
	14.1867	0.0417
	14.2	0.0389
	14.2133	0.0401
	14.2267	0.0399
	14.24	0.0415
	14.2533	0.0426
	14.2667	0.0427
	14.28	0.0418
	14.2933	0.0419
	14.3067	0.0417
	14.32	0.0403
	14.3333	0.0379
	14.3467	0.0401
	14.36	0.0415
	14.3733	0.0412
	14.3867	0.0421
	14.4	0.0404
	14.4133	0.043
	14.4267	0.0405
	14.44	0.0426
	14.4533	0.0417
	14.4667	0.0414
	14.48	0.041
	14.4933	0.0408
	14.5067	0.0398
	14.52	0.0405
	14.5333	0.0418
	14.5467	0.0426
	14.56	0.0412
	14.5733	0.0425
	14.5867	0.0403
	14.6	0.0398
	14.6133	0.0415
	14.6267	0.0411
	14.64	0.0414
	14.6533	0.0408
	14.6667	0.0408
	14.68	0.0417
	14.6933	0.0425
	14.7067	0.0418
	14.72	0.0424
	14.7333	0.0421
	14.7467	0.0397
	14.76	0.04
	14.7733	0.0397
	14.7867	0.0409
	14.8	0.0421
	14.8133	0.044
	14.8267	0.0433
	14.84	0.0412
	14.8533	0.0378
	14.8667	0.0417
	14.88	0.0407
	14.8933	0.0406
	14.9067	0.0421
	14.92	0.0417
	14.9333	0.042
	14.9467	0.04
	14.96	0.0393
	14.9733	0.0388
	14.9867	0.041
	15	0.0415
	15.0133	0.0418
	15.0267	0.0408
	15.04	0.044
	15.0533	0.0425
	15.0667	0.0412
	15.08	0.0414
	15.0933	0.0401
	15.1067	0.0418
	15.12	0.0414
	15.1333	0.0416
	15.1467	0.0429
	15.16	0.0421
	15.1733	0.0434
	15.1867	0.0428
	15.2	0.0425
	15.2133	0.0415
	15.2267	0.0407
	15.24	0.042
	15.2533	0.0423
	15.2667	0.0423
	15.28	0.0429
	15.2933	0.0429
	15.3067	0.0436
	15.32	0.042
	15.3333	0.0405
	15.3467	0.0394
	15.36	0.0411
	15.3733	0.0416
	15.3867	0.0423
	15.4	0.0426
	15.4133	0.0429
	15.4267	0.0427
	15.44	0.0407
	15.4533	0.0409
	15.4667	0.0406
	15.48	0.0422
	15.4933	0.0417
	15.5067	0.0397
	15.52	0.044
	15.5333	0.0419
	15.5467	0.0424
	15.56	0.0409
	15.5733	0.0427
	15.5867	0.0401
	15.6	0.04
	15.6133	0.0401
	15.6267	0.0414
	15.64	0.0414
	15.6533	0.043
	15.6667	0.0424
	15.68	0.0429
	15.6933	0.0429
	15.7067	0.0416
	15.72	0.0429
	15.7333	0.0421
	15.7467	0.0428
	15.76	0.0415
	15.7733	0.0422
	15.7867	0.043
	15.8	0.0437
	15.8133	0.0429
	15.8267	0.0432
	15.84	0.0417
	15.8533	0.042
	15.8667	0.0422
	15.88	0.0441
	15.8933	0.0436
	15.9067	0.0432
	15.92	0.0441
	15.9333	0.0403
	15.9467	0.043
	15.96	0.0413
	15.9733	0.0414
	15.9867	0.0431
	16	0.0418
	16.0133	0.0433
	16.0267	0.0444
	16.04	0.0427
	16.0533	0.0427
	16.0667	0.039
	16.08	0.0383
	16.0933	0.0422
	16.1067	0.0422
	16.12	0.0425
	16.1333	0.0432
	16.1467	0.0417
	16.16	0.0438
	16.1733	0.0439
	16.1867	0.0421
	16.2	0.0421
	16.2133	0.0409
	16.2267	0.0406
	16.24	0.0405
	16.2533	0.044
	16.2667	0.0447
	16.28	0.0437
	16.2933	0.0418
	16.3067	0.0425
	16.32	0.0433
	16.3333	0.0433
	16.3467	0.043
	16.36	0.0401
	16.3733	0.0408
	16.3867	0.0402
	16.4	0.0451
	16.4133	0.0438
	16.4267	0.0426
	16.44	0.042
	16.4533	0.0429
	16.4667	0.0426
	16.48	0.044
	16.4933	0.0425
	16.5067	0.0417
	16.52	0.0436
	16.5333	0.0427
	16.5467	0.0444
	16.56	0.0422
	16.5733	0.0421
	16.5867	0.0407
	16.6	0.0415
	16.6133	0.0432
	16.6267	0.0429
	16.64	0.0427
	16.6533	0.0455
	16.6667	0.0435
	16.6833	0.0417
	16.7	0.0401
	16.7	0.0401
	16.7167	0.0423
	16.7333	0.044
	16.75	0.0443
	16.7667	0.0439
	16.7667	0.0441
	16.7833	0.0438
	16.8	0.043
	16.8167	0.0433
	16.8333	0.0433
	16.8333	0.0426
	16.85	0.0394
	16.8667	0.0434
	16.8833	0.0446
	16.9	0.0439
	16.9	0.044
	16.9167	0.0436
	16.9333	0.0427
	16.95	0.0421
	16.9667	0.0424
	16.9667	0.0429
	16.9833	0.0431
	17	0.0444
	17.0167	0.0438
	17.0333	0.0442
	17.0333	0.0413
	17.05	0.0425
	17.0667	0.0428
	17.0833	0.0437
	17.1	0.0436
	17.1	0.0407
	17.1167	0.0442
	17.1333	0.0448
	17.15	0.0421
	17.1667	0.0428
	17.1667	0.0429
	17.1833	0.0434
	17.2	0.0406
	17.2167	0.041
	17.2333	0.0443
	17.2333	0.0448
	17.25	0.0428
	17.2667	0.0446
	17.2833	0.0444
	17.3	0.0439
	17.3	0.0439
	17.3167	0.0417
	17.3333	0.0443
	17.35	0.042
	17.3667	0.0427
	17.3667	0.0445
	17.3833	0.0442
	17.4	0.0447
	17.4167	0.0417
	17.4333	0.0427
	17.4333	0.042
	17.45	0.0427
	17.4667	0.0437
	17.4833	0.0433
	17.5	0.0455
	17.5	0.0443
	17.5167	0.0436
	17.5333	0.0427
	17.55	0.0436
	17.5667	0.0426
	17.5667	0.0436
	17.5833	0.0439
	17.6	0.0444
	17.6167	0.0435
	17.6333	0.0452
	17.6333	0.0435
	17.65	0.0437
	17.6667	0.0443
	17.6833	0.0443
	17.7	0.0448
	17.7	0.0434
	17.7167	0.0427
	17.7333	0.0427
	17.75	0.0417
	17.7667	0.0422
	17.7667	0.0423
	17.7833	0.0428
	17.8	0.0451
	17.8167	0.0443
	17.8333	0.0424
	17.8333	0.0435
	17.85	0.0437
	17.8667	0.0437
	17.8833	0.0433
	17.9	0.0416
	17.9	0.0432
	17.9167	0.0454
	17.9333	0.0441
	17.95	0.045
	17.9667	0.044
	17.9667	0.0447
	17.9833	0.0443
	18	0.0448
	18.0167	0.0427
	18.0333	0.0425
	18.0333	0.0435
	18.05	0.0417
	18.0667	0.0435
	18.0833	0.0456
	18.1	0.0452
	18.1	0.0454
	18.1167	0.0429
	18.1333	0.0437
	18.15	0.0425
	18.1667	0.0442
	18.1667	0.0459
	18.1833	0.0432
	18.2	0.0438
	18.2167	0.0438
	18.2333	0.0438
	18.2333	0.0439
	18.25	0.0418
	18.2667	0.0418
	18.2833	0.0434
	18.3	0.0452
	18.3	0.0446
	18.3167	0.044
	18.3333	0.0418
	18.35	0.041
	18.3667	0.0438
	18.3667	0.0424
	18.3833	0.0422
	18.4	0.0404
	18.4167	0.0447
	18.4333	0.0455
	18.4333	0.0451
	18.45	0.0421
	18.4667	0.0451
	18.4833	0.0434
	18.5	0.0418
	18.5	0.043
	18.5167	0.0449
	18.5333	0.0453
	18.55	0.0445
	18.5667	0.0422
	18.5667	0.0442
	18.5833	0.0457
	18.6	0.0416
	18.6167	0.0439
	18.6333	0.0421
	18.6333	0.0456
	18.65	0.0453
	18.6667	0.0434
	18.6833	0.0444
	18.7	0.0431
	18.7	0.0427
	18.7167	0.0419
	18.7333	0.0429
	18.75	0.0442
	18.7667	0.0453
	18.7667	0.0442
	18.7833	0.0439
	18.8	0.0421
	18.8167	0.0448
	18.8333	0.0398
	18.8333	0.0419
	18.85	0.0455
	18.8667	0.0433
	18.8833	0.0449
	18.9	0.0446
	18.9	0.0408
	18.9167	0.0441
	18.9333	0.0441
	18.95	0.0437
	18.9667	0.0424
	18.9667	0.0439
	18.9833	0.0449
	19	0.0421
	19.0167	0.0436
	19.0333	0.0433
	19.0333	0.0418
	19.05	0.0431
	19.0667	0.0427
	19.0833	0.0433
	19.1	0.0436
	19.1	0.0452
	19.1167	0.0447
	19.1333	0.0437
	19.15	0.043
	19.1667	0.0437
	19.1667	0.0453
	19.1833	0.042
	19.2	0.0442
	19.2167	0.0461
	19.2333	0.0457
	19.2333	0.0388
	19.25	0.0413
	19.2667	0.043
	19.2833	0.0442
	19.3	0.0444
	19.3	0.0443
	19.3167	0.0452
	19.3333	0.0465
	19.35	0.0449
	19.3667	0.0436
	19.3667	0.0432
	19.3833	0.0431
	19.4	0.0429
	19.4167	0.0422
	19.4333	0.0449
	19.4333	0.0448
	19.45	0.0449
	19.4667	0.0423
	19.4833	0.0444
	19.5	0.045
	19.5	0.0437
	19.5167	0.0412
	19.5333	0.0422
	19.55	0.0435
	19.5667	0.0443
	19.5667	0.0453
	19.5833	0.0439
	19.6	0.0447
	19.6167	0.045
	19.6333	0.0439
	19.6333	0.0438
	19.65	0.0436
	19.6667	0.0454
	19.6833	0.0446
	19.7	0.0433
	19.7	0.0452
	19.7167	0.0449
	19.7333	0.0424
	19.75	0.0443
	19.7667	0.0451
	19.7667	0.0439
	19.7833	0.0445
	19.8	0.0453
	19.8167	0.0453
	19.8333	0.0449
	19.8333	0.0452
	19.85	0.0454
	19.8667	0.0426
	19.8833	0.0422
	19.9	0.0441
	19.9	0.0439
	19.9167	0.0452
	19.9333	0.0466
	19.95	0.0441
	19.9667	0.0442
	19.9667	0.0444
	19.9833	0.0428
	20	0.0427
	20.0167	0.0447
	20.0333	0.042
	20.0333	0.0455
	20.05	0.0458
	20.0667	0.0447
	20.0833	0.0442
	20.1	0.043
	20.1	0.0442
	20.1167	0.042
	20.1333	0.0424
	20.15	0.0446
	20.1667	0.0441
	20.1667	0.0459
	20.1833	0.0428
	20.2	0.0428
	20.2167	0.0453
	20.2333	0.0419
	20.2333	0.0455
	20.25	0.0452
	20.2667	0.0437
	20.2833	0.0463
	20.3	0.045
	20.3	0.0449
	20.3167	0.0445
	20.3333	0.0421
	20.35	0.0449
	20.3667	0.0439
	20.3667	0.044
	20.3833	0.0442
	20.4	0.0455
	20.4167	0.0457
	20.4333	0.0449
	20.4333	0.0439
	20.45	0.0442
	20.4667	0.0441
	20.4833	0.0436
	20.5	0.0437
	20.5	0.0435
	20.5167	0.0442
	20.5333	0.0459
	20.55	0.0466
	20.5667	0.0445
	20.5667	0.045
	20.5833	0.0439
	20.6	0.0427
	20.6167	0.0446
	20.6333	0.0414
	20.6333	0.0453
	20.65	0.0458
	20.6667	0.0459
	20.6833	0.043
	20.7	0.0449
	20.7	0.0441
	20.7167	0.0426
	20.7333	0.0415
	20.75	0.0421
	20.7667	0.0445
	20.7667	0.0462
	20.7833	0.0462
	20.8	0.0458
	20.8167	0.0453
	20.8333	0.0447
	20.8333	0.0422
	20.85	0.0439
	20.8667	0.0431
	20.8833	0.0421
	20.9	0.046
	20.9	0.0462
	20.9167	0.0464
	20.9333	0.0447
	20.95	0.0452
	20.9667	0.0457
	20.9667	0.0448
	20.9833	0.0448
	21	0.0433
	21.0167	0.0457
	21.0333	0.045
	21.0333	0.0436
	21.05	0.0446
	21.0667	0.0443
	21.0833	0.0436
	21.1	0.0446
	21.1	0.0432
	21.1167	0.0446
	21.1333	0.0439
	21.15	0.0461
	21.1667	0.0458
	21.1667	0.0453
	21.1833	0.0439
	21.2	0.0424
	21.2167	0.0419
	21.2333	0.0446
	21.2333	0.044
	21.25	0.0461
	21.2667	0.0458
	21.2833	0.0443
	21.3	0.0448
	21.3	0.0449
	21.3167	0.0442
	21.3333	0.0451
	21.35	0.046
	21.3667	0.0437
	21.3667	0.0448
	21.3833	0.0462
	21.4	0.0463
	21.4167	0.044
	21.4333	0.0445
	21.4333	0.0424
	21.45	0.0438
	21.4667	0.0443
	21.4833	0.0446
	21.5	0.045
	21.5	0.0459
	21.5167	0.0455
	21.5333	0.0448
	21.55	0.0463
	21.5667	0.0441
	21.5667	0.0455
	21.5833	0.0431
	21.6	0.0451
	21.6167	0.0451
	21.6333	0.0459
	21.6333	0.0452
	21.65	0.0445
	21.6667	0.0452
	21.6833	0.0438
	21.7	0.0455
	21.7	0.0442
	21.7167	0.0463
	21.7333	0.0438
	21.75	0.0471
	21.7667	0.0471
	21.7667	0.0462
	21.7833	0.0446
	21.8	0.0423
	21.8167	0.0457
	21.8333	0.0428
	21.8333	0.0425
	21.85	0.0455
	21.8667	0.0461
	21.8833	0.0472
	21.9	0.0454
	21.9	0.0449
	21.9167	0.0431
	21.9333	0.0458
	21.95	0.0451
	21.9667	0.0454
	21.9667	0.0428
	21.9833	0.0474
	22	0.0468
	22.0167	0.0464
	22.0333	0.0455
	22.0333	0.0428
	22.05	0.0441
	22.0667	0.0432
	22.0833	0.046
	22.1	0.0445
	22.1	0.0469
	22.1167	0.0472
	22.1333	0.0471
	22.15	0.0436
	22.1667	0.0438
	22.1667	0.0445
	22.1833	0.0456
	22.2	0.0459
	22.2167	0.045
	22.2333	0.0462
	22.2333	0.0449
	22.25	0.0478
	22.2667	0.0434
	22.2833	0.0449
	22.3	0.0421
	22.3	0.0444
	22.3167	0.0449
	22.3333	0.047
	22.35	0.0465
	22.3667	0.0462
	22.3667	0.0452
	22.3833	0.0447
	22.4	0.0443
	22.4167	0.0415
	22.4333	0.0448
	22.4333	0.0457
	22.45	0.0462
	22.4667	0.0465
	22.4833	0.0481
	22.5	0.0439
	22.5	0.0453
	22.5167	0.0451
	22.5333	0.046
	22.55	0.0447
	22.5667	0.0461
	22.5667	0.0462
	22.5833	0.0472
	22.6	0.0434
	22.6167	0.0453
	22.6333	0.0453
	22.6333	0.0417
	22.65	0.0456
	22.6667	0.045
	22.6833	0.045
	22.7	0.0467
	22.7	0.048
	22.7167	0.0449
	22.7333	0.0465
	22.75	0.0431
	22.7667	0.0437
	22.7667	0.0437
	22.7833	0.0464
	22.8	0.0472
	22.8167	0.0475
	22.8333	0.0451
	22.8333	0.0449
	22.85	0.0453
	22.8667	0.0456
	22.8833	0.0458
	22.9	0.0466
	22.9	0.0471
	22.9167	0.0476
	22.9333	0.0461
	22.95	0.0477
	22.9667	0.046
	22.9667	0.0445
	22.9833	0.0455
	23	0.0415
	23.0167	0.0469
	23.0333	0.0459
	23.0333	0.0454
	23.05	0.0473
	23.0667	0.0466
	23.0833	0.0452
	23.1	0.0456
	23.1	0.0436
	23.1167	0.0448
	23.1333	0.0461
	23.15	0.0478
	23.1667	0.0455
	23.1667	0.0479
	23.1833	0.0478
	23.2	0.0453
	23.2167	0.0431
	23.2333	0.0446
	23.2333	0.0469
	23.25	0.0463
	23.2667	0.0468
	23.2833	0.0467
	23.3	0.0479
	23.3	0.0452
	23.3167	0.0441
	23.3333	0.044
	23.35	0.0442
	23.3667	0.0457
	23.3667	0.0436
	23.3833	0.0459
	23.4	0.0456
	23.4167	0.046
	23.4333	0.0455
	23.4333	0.0485
	23.45	0.0472
	23.4667	0.0432
	23.4833	0.0453
	23.5	0.0455
	23.5	0.0468
	23.5167	0.0473
	23.5333	0.0468
	23.55	0.047
	23.5667	0.0462
	23.5667	0.0468
	23.5833	0.0469
	23.6	0.0443
	23.6167	0.0453
	23.6333	0.0443
	23.6333	0.0441
	23.65	0.0458
	23.6667	0.0477
	23.6833	0.0488
	23.7	0.0465
	23.7	0.0453
	23.7167	0.0449
	23.7333	0.0464
	23.75	0.0459
	23.7667	0.0456
	23.7667	0.0476
	23.7833	0.0478
	23.8	0.0472
	23.8167	0.0474
	23.8333	0.0453
	23.8333	0.0465
	23.85	0.0457
	23.8667	0.0472
	23.8833	0.0453
	23.9	0.0453
	23.9	0.0478
	23.9167	0.048
	23.9333	0.0472
	23.95	0.0462
	23.9667	0.0457
	23.9667	0.0427
	23.9833	0.0463
	24	0.0468
	24.0167	0.0463
	24.0333	0.0465
	24.0333	0.0466
	24.05	0.0439
	24.0667	0.044
	24.0833	0.0464
	24.1	0.0456
	24.1	0.0462
	24.1167	0.0466
	24.1333	0.0484
	24.15	0.0468
	24.1667	0.0454
	24.1667	0.0465
	24.1833	0.0458
	24.2	0.0455
	24.2167	0.0457
	24.2333	0.0438
	24.2333	0.0442
	24.25	0.0443
	24.2667	0.0432
	24.2833	0.0442
	24.3	0.0432
	24.3	0.0462
	24.3167	0.0451
	24.3333	0.0468
	24.35	0.047
	24.3667	0.0459
	24.3667	0.0482
	24.3833	0.0477
	24.4	0.0469
	24.4167	0.048
	24.4333	0.0453
	24.4333	0.045
	24.45	0.0483
	24.4667	0.0486
	24.4833	0.0475
	24.5	0.0462
	24.5	0.0478
	24.5167	0.0481
	24.5333	0.0445
	24.55	0.0453
	24.5667	0.0468
	24.5667	0.046
	24.5833	0.0486
	24.6	0.0477
	24.6167	0.046
	24.6333	0.0459
	24.6333	0.0455
	24.65	0.0464
	24.6667	0.0466
	24.6833	0.0471
	24.7	0.0477
	24.7	0.0467
	24.7167	0.0466
	24.7333	0.047
	24.75	0.0463
	24.7667	0.0476
	24.7667	0.0461
	24.7833	0.0457
	24.8	0.0482
	24.8167	0.0492
	24.8333	0.0474
	24.8333	0.0472
	24.85	0.0461
	24.8667	0.0473
	24.8833	0.0467
	24.9	0.0461
	24.9	0.0481
	24.9167	0.0482
	24.9333	0.0467
	24.95	0.0454
	24.9667	0.0468
	24.9667	0.0437
	24.9833	0.0458
	25	0.0465
	25.0167	0.0461
	25.0333	0.048
	25.0333	0.0489
	25.05	0.0471
	25.0667	0.0479
	25.0833	0.048
	25.1	0.0464
	25.1	0.0461
	25.1167	0.045
	25.1333	0.0445
	25.15	0.0469
	25.1667	0.0486
	25.1667	0.0478
	25.1833	0.0454
	25.2	0.047
	25.2167	0.045
	25.2333	0.0467
	25.2333	0.047
	25.25	0.0463
	25.2667	0.0474
	25.2833	0.0465
	25.3	0.0461
	25.3	0.046
	25.3167	0.047
	25.3333	0.0436
	25.35	0.0438
	25.3667	0.0462
	25.3667	0.0486
	25.3833	0.0462
	25.4	0.0466
	25.4167	0.0478
	25.4333	0.0461
	25.4333	0.0459
	25.45	0.0466
	25.4667	0.0473
	25.4833	0.0481
	25.5	0.0473
	25.5	0.0489
	25.5167	0.0466
	25.5333	0.0468
	25.55	0.047
	25.5667	0.048
	25.5667	0.0461
	25.5833	0.0482
	25.6	0.0492
	25.6167	0.0475
	25.6333	0.0476
	25.6333	0.0458
	25.65	0.0476
	25.6667	0.0446
	25.6833	0.0445
	25.7	0.0474
	25.7	0.0469
	25.7167	0.0464
	25.7333	0.0487
	25.75	0.0464
	25.7667	0.0467
	25.7667	0.0441
	25.7833	0.0475
	25.8	0.0472
	25.8167	0.0492
	25.8333	0.0459
	25.8333	0.049
	25.85	0.0467
	25.8667	0.0481
	25.8833	0.0469
	25.9	0.0472
	25.9	0.0478
	25.9167	0.0486
	25.9333	0.0489
	25.95	0.048
	25.9667	0.0479
	25.9667	0.047
	25.9833	0.0455
	26	0.0438
	26.0167	0.0466
	26.0333	0.048
	26.0333	0.0484
	26.05	0.0471
	26.0667	0.0477
	26.0833	0.047
	26.1	0.0462
	26.1	0.0487
	26.1167	0.0469
	26.1333	0.0465
	26.15	0.0479
	26.1667	0.0489
	26.1667	0.0486
	26.1833	0.0475
	26.2	0.0465
	26.2167	0.0464
	26.2333	0.0486
	26.2333	0.0465
	26.25	0.0475
	26.2667	0.0497
	26.2833	0.0471
	26.3	0.046
	26.3	0.0453
	26.3167	0.0444
	26.3333	0.0461
	26.35	0.0481
	26.3667	0.0472
	26.3667	0.048
	26.3833	0.0478
	26.4	0.0467
	26.4167	0.0472
	26.4333	0.0469
	26.4333	0.048
	26.45	0.0469
	26.4667	0.0487
	26.4833	0.0491
	26.5	0.0471
	26.5	0.0461
	26.5167	0.0469
	26.5333	0.0479
	26.55	0.0446
	26.5667	0.0478
	26.5667	0.0459
	26.5833	0.0489
	26.6	0.0493
	26.6167	0.0483
	26.6333	0.0474
[truncated: 35,571 more rows]

## Sheet: Fig 4e 
	Time	H2O2 content-1	H2O2 content-2	H2O2 content-average	error
	min	ppm	ppm	ppm	ppm
	0	0	0	0	0
	30	74.1549	69.2389	71.6969	2.45802
	60	149.68	144.489	147.084	2.59586
	90	220.171	215.868	218.019	2.1513
	120	286.337	283.166	284.752	1.58561
	150	354.802	352.361	353.582	1.22076
	180	426.28	409.866	418.073	8.20712
	210	493.788	457.173	475.48	18.3075
	240	570.963	510.912	540.938	30.0256
	270	640.925	567.148	604.037	36.8881
	300	701.559	644.575	673.067	28.4919
	330	772.741	718.728	745.734	27.0066
	360	839.076	794.94	817.008	22.0682
	390	900.692	873.211	886.952	13.7405
	420	972.169	950.744	961.457	10.7127
	450	1046.35	1026.93	1036.64	9.71018
	480	1106.25	1095.17	1100.71	5.53713

## Sheet: Fig 5c
	Pt-loading	H2O2 selectivity-1	H2O2 selectivity-2	H2O2 selectivity-average	error
	μg cm-2	%	%	%	%
	0.67	72.54	65.77	69.155	3.385
	1	54.79	49.29	52.04	2.75
	1.34	52.04	48.69	50.365	1.675
	2	38.56	37.73	38.145	0.415
	2.2	34.91	31.37	33.14	1.77
	2.68	39.29	34.99	37.14	2.15
	2.8	44.43	41.61	43.02	1.41
	4	28.66	23.89	26.275	2.385
	4.4	22.26	21.3	21.78	0.48
	5.6	36.76	31.77	34.265	2.495
	8.8	14.99	13.67	14.33	0.66
	11.2	19.21	18.61	18.91	0.3
	30	9.14	8.04	8.59	0.55
